# Supplementary material for: Improving performance of polygenic risk scores for hypertension across two ancestry groups
Source: PLoS One. 2026 Jul 24;21(7):e0353311. doi: 10.1371/journal.pone.0353311 (PMC13399276; doi:10.1371/journal.pone.0353311)
Supplement: S1 File — HTN predictions in REGARDS (EA) data. (XLSX) [file pone.0353311.s002.xlsx]

## Sheet: ST1A-REGARDS EA
Supplementary Table 1A. HTN predictions in REGARDS (EA) data
PRS method	Parameter	Threshold	OR	OR 95% LL	OR 95% UL	P	R2	R2 95% LL	R2 95% UL	AUC model	AUC covariate	AUC PRS	sensitivity	specificity	PPV	adjusted PPV	NPV	adjusted NPV
PRS-CS-HM3	φ = 0.000001	0.1	1.72908	1.20569	2.51107	0.00337268	0.00719468	0	0.0179699	0.620571	0.611775	0.520132	0.117188	0.923077	0.681818	0.603715	0.426396	0.511148
		0.05	1.81267	1.10037	3.07618	0.0227099	0.00440476	0	0.0128504	0.614922	0.611775	0.512081	0.0602679	0.963893	0.701299	0.62535	0.421703	0.506346
		0.03	1.26703	0.686697	2.40796	0.456623	0.000451204	0	0.0031609	0.61166	0.611775	0.502839	0.0323661	0.973312	0.630435	0.548079	0.416947	0.501463
		0.02	1.09524	0.524582	2.37382	0.811442	4.5862e-05	0	0.000909973	0.611621	0.611775	0.501184	0.0212054	0.981162	0.612903	0.529556	0.416112	0.500604
		1SD	1.32496	1.19082	1.47629	2.80779e-07	0.0217029	0	0.0402487	0.639265	0.611775	0.572253
	φ = 0.0001	0.1	1.48254	1.03904	2.13714	0.0320096	0.00378539	0	0.0116177	0.617724	0.611775	0.51476	0.112723	0.916797	0.655844	0.575336	0.423495	0.508182
		0.05	1.29062	0.798014	2.12567	0.30546	0.000856261	0	0.00458814	0.612664	0.611775	0.505366	0.0546875	0.956044	0.636364	0.554395	0.418269	0.502822
		0.03	1.20668	0.655157	2.27752	0.551939	0.000286587	0	0.00244635	0.611975	0.611775	0.501496	0.03125	0.971743	0.608696	0.525144	0.416274	0.500771
		0.02	1.39434	0.664933	3.07566	0.389933	0.000607408	0	0.00375104	0.613014	0.611775	0.502526	0.0223214	0.982732	0.645161	0.563817	0.416778	0.501289
		1SD	1.37236	1.23234	1.53067	1.02427e-08	0.0271425	0.0064731	0.0478119	0.64107	0.611775	0.580171
	φ = 0.01	0.1	2.0481	1.41069	3.02456	0.000221437	0.0117412	0	0.0254672	0.626468	0.611775	0.529533	0.125	0.934066	0.727273	0.654676	0.431472	0.516325
		0.05	1.74974	1.06001	2.97561	0.0328195	0.00385368	0	0.011756	0.616355	0.611775	0.512081	0.0602679	0.963893	0.701299	0.62535	0.421703	0.506346
		0.03	1.37832	0.739028	2.66222	0.323051	0.000801766	0	0.00441306	0.613354	0.611775	0.504182	0.0334821	0.974882	0.652174	0.571369	0.417619	0.502154
		0.02	1.31664	0.616636	2.99249	0.489964	0.000391696	0	0.00291648	0.612974	0.611775	0.503869	0.0234375	0.984301	0.677419	0.598872	0.417443	0.501973
		1SD	1.3727	1.23213	1.53178	1.14483e-08	0.0269951	0.00637996	0.0476102	0.641727	0.611775	0.581218
	φ = 1	0.1	2.15541	1.48096	3.19597	8.73115e-05	0.0133948	0	0.0280405	0.625187	0.611775	0.532219	0.127232	0.937206	0.74026	0.66955	0.432922	0.517801
		0.05	1.87434	1.13054	3.21043	0.0177568	0.00480532	0	0.0136244	0.61759	0.611775	0.513424	0.0613839	0.965463	0.714286	0.639944	0.42239	0.50705
		0.03	1.69316	0.88731	3.41581	0.122613	0.0020223	0	0.00775336	0.615767	0.611775	0.508211	0.0368304	0.979592	0.717391	0.643454	0.419637	0.504227
		0.02	1.28008	0.597983	2.91567	0.53672	0.00031282	0	0.00256923	0.612755	0.611775	0.503869	0.0234375	0.984301	0.677419	0.598872	0.417443	0.501973
		1SD	1.33387	1.19815	1.48716	1.70269e-07	0.0225343	0.00364648	0.0414222	0.637084	0.611775	0.574799
LDpred-funct	Raw	0.1	2.13751	1.515	3.03099	1.70007e-05	0.0150645	0	0.0305801	0.62518	0.611775	0.533586	0.0725446	0.860283	0.422078	0.341769	0.397389	0.481213
		0.05	2.2785	1.41893	3.70484	0.000735437	0.00935102	0	0.0216188	0.620569	0.611775	0.518808	0.0345982	0.927786	0.402597	0.323918	0.405907	0.490066
		0.03	3.3691	1.79369	6.64461	0.000248053	0.0118097	0	0.0255752	0.624134	0.611775	0.517305	0.015625	0.949765	0.304348	0.237244	0.406859	0.491053
		0.02	4.85359	2.15062	12.424	0.000337233	0.0124843	0	0.0266315	0.623879	0.611775	0.514932	0.0078125	0.962323	0.225806	0.171744	0.408123	0.49236
		1SD	1.47569	1.32324	1.64907	4.10518e-12	0.0405903	0.0155277	0.0656528	0.653436	0.611775	0.598568
	P-value based	0.1	2.0539	1.45632	2.90896	4.4196e-05	0.0135217	0	0.0282355	0.625054	0.611775	0.5309	0.0747768	0.863422	0.435065	0.353798	0.39884	0.482724
		0.05	2.29194	1.42743	3.72075	0.000659848	0.00946924	0	0.0218134	0.621391	0.611775	0.517465	0.0357143	0.929356	0.415584	0.335793	0.406593	0.490777
		0.03	1.89896	1.04085	3.49757	0.0369009	0.00349931	0	0.0110312	0.616473	0.611775	0.507904	0.0234375	0.960754	0.456522	0.373899	0.411567	0.49592
		0.02	2.26486	1.09073	4.82744	0.029626	0.00385119	0	0.011751	0.616347	0.611775	0.506874	0.0145089	0.971743	0.419355	0.33926	0.412117	0.496488
		1SD	1.50598	1.34975	1.68368	3.74458e-13	0.0445946	0.0183917	0.0707976	0.657718	0.611775	0.607746
PRS-CS-TagIt	φ = 0.000001	0.1	1.91985	1.33281	2.80712	0.000581717	0.0100665	0	0.0227892	0.625138	0.611775	0.525504	0.121652	0.929356	0.707792	0.63263	0.429297	0.514109
		0.05	2.01934	1.21448	3.47845	0.00851294	0.00598884	0	0.015827	0.618735	0.611775	0.514766	0.0625	0.967033	0.727273	0.654676	0.423077	0.507753
		0.03	2.44328	1.24988	5.15095	0.0125362	0.00560192	0	0.0151193	0.616946	0.611775	0.510897	0.0390625	0.982732	0.76087	0.693447	0.420982	0.505606
		0.02	2.28747	1.03935	5.56781	0.050147	0.00339907	0	0.0108228	0.615092	0.611775	0.506555	0.0256696	0.987441	0.741935	0.671479	0.418775	0.503342
		1SD	1.52105	1.36394	1.69978	7.83643e-14	0.047333	0.0203845	0.0742815	0.660162	0.611775	0.610332
	φ = 0.0001	0.1	2.79868	1.90195	4.2081	3.5263e-07	0.023393	0.00415903	0.042627	0.637897	0.611775	0.536248	0.13058	0.941915	0.75974	0.692128	0.435098	0.520012
		0.05	3.32103	1.92093	6.07221	3.88789e-05	0.0160958	6.8292e-05	0.0321234	0.629242	0.611775	0.521481	0.0680804	0.974882	0.792208	0.730491	0.426511	0.511266
		0.03	1.68817	0.904566	3.28533	0.108903	0.00215347	0	0.00806698	0.614936	0.611775	0.505525	0.0345982	0.976452	0.673913	0.595022	0.418292	0.502845
		0.02	1.91724	0.890675	4.47484	0.109578	0.00219766	0	0.00817138	0.614891	0.611775	0.505212	0.0245536	0.985871	0.709677	0.63475	0.418109	0.502658
		1SD	1.73153	1.54661	1.94377	4.4831e-21	0.0778911	0.0439944	0.111788	0.686831	0.611775	0.642989
	φ = 0.01	0.1	2.26009	1.55796	3.33404	2.54892e-05	0.0153782	0	0.0310514	0.629394	0.611775	0.52819	0.123884	0.932496	0.720779	0.647293	0.430747	0.515587
		0.05	2.06962	1.24887	3.54441	0.00603291	0.0065082	0	0.0167608	0.618384	0.611775	0.513424	0.0613839	0.965463	0.714286	0.639944	0.42239	0.50705
		0.03	2.89078	1.46048	6.25896	0.003858	0.00780578	0	0.019025	0.618374	0.611775	0.51224	0.0401786	0.984301	0.782609	0.719052	0.421654	0.506296
		0.02	4.11658	1.68689	12.3352	0.00441125	0.00842492	0	0.0200761	0.619756	0.611775	0.510584	0.0290179	0.992151	0.83871	0.787092	0.420772	0.505392
		1SD	1.6681	1.49044	1.87173	1.25001e-18	0.0674917	0.0357256	0.0992577	0.675148	0.611775	0.62848
	φ = 1	0.1	1.85266	1.28862	2.7021	0.00107043	0.00906101	0	0.0211392	0.623244	0.611775	0.524161	0.120536	0.927786	0.701299	0.62535	0.428571	0.513369
		0.05	2.17608	1.30591	3.75815	0.00376208	0.00731823	0	0.0181847	0.620474	0.611775	0.514766	0.0625	0.967033	0.727273	0.654676	0.423077	0.507753
		0.03	2.00988	1.05432	4.05459	0.0405478	0.00361963	0	0.0112794	0.61656	0.611775	0.508211	0.0368304	0.979592	0.717391	0.643454	0.419637	0.504227
		0.02	1.59646	0.752747	3.61094	0.236928	0.00116942	0	0.00552983	0.614488	0.611775	0.503869	0.0234375	0.984301	0.677419	0.598872	0.417443	0.501973
		1SD	1.51498	1.35768	1.69402	1.81664e-13	0.0458782	0.0193225	0.0724338	0.658776	0.611775	0.608571
AA-African American, EA-European American, OR-Odds Ratio, P-Pvalue, HM3-HapMap 3 LD Panel, TagIt-Tag(ging) It(erative) of SNPs LD Panel, AUC-Area Under the Curve, PPV-Postive Predictive Value, NPV-Negative Predictive Value
