# Supplementary material for: Improving performance of polygenic risk scores for hypertension across two ancestry groups
Source: PLoS One. 2026 Jul 24;21(7):e0353311. doi: 10.1371/journal.pone.0353311 (PMC13399276; doi:10.1371/journal.pone.0353311)
Supplement: S2 File — HTN predictions in REGARDS (AA) data. (XLSX) [file pone.0353311.s003.xlsx]

## Sheet: ST1B-REGARDS AA
Supplementary Table 1B. HTN predictions in REGARDS (AA) data
PRS method	Parameter	Threshold	OR	OR 95% LL	OR 95% UL	P	R2	R2 95% LL	R2 95% UL	AUC model	AUC covariate	AUC PRS	sensitivity	specificity	PPV	adjusted PPV	NPV	adjusted NPV
PRS-CS-HM3	φ = 0.000001	0.1	1.45527	1.2099	1.76028	8.67265e-05	0.00414967	1.28485e-05	0.00828649	0.632155	0.629108	0.512792	0.106085	0.919498	0.808933	0.568556	0.24252	0.507054
		0.05	1.70756	1.31115	2.25528	0.000107533	0.00420539	4.09946e-05	0.00836978	0.632205	0.629108	0.50948	0.054507	0.964454	0.831266	0.605275	0.240987	0.504964
		0.03	1.93915	1.37451	2.80825	0.000269088	0.00384222	0	0.00782341	0.631667	0.629108	0.506664	0.0331923	0.980136	0.842975	0.625604	0.239862	0.503423
		0.02	1.84366	1.22659	2.87398	0.00469558	0.00228597	0	0.00535901	0.63051	0.629108	0.503926	0.0219655	0.985886	0.833333	0.608809	0.238825	0.501999
		1SD	1.18196	1.12167	1.24572	4.15116e-10	0.0100133	0.00360462	0.0164221	0.635139	0.629108	0.539066
	φ = 0.0001	0.1	1.71064	1.41166	2.08693	7.15735e-08	0.00807236	0.00231302	0.0138317	0.634916	0.629108	0.518961	0.109014	0.928907	0.831266	0.605275	0.245002	0.510419
		0.05	1.6948	1.30358	2.23402	0.000120703	0.0041365	6.2222e-06	0.00826677	0.631947	0.629108	0.509138	0.0543443	0.963931	0.828784	0.601065	0.240857	0.504785
		0.03	1.93816	1.37046	2.8164	0.000304651	0.00378559	0	0.00773743	0.631323	0.629108	0.507007	0.033355	0.980659	0.847107	0.632966	0.23999	0.503598
		0.02	1.64444	1.10171	2.54155	0.0192182	0.00153353	0	0.00405138	0.629934	0.629108	0.503583	0.0218028	0.985363	0.82716	0.598329	0.238698	0.501825
		1SD	1.25068	1.18621	1.31898	1.39043e-16	0.0176308	0.00915687	0.0261047	0.640433	0.629108	0.554604
	φ = 0.01	0.1	1.49998	1.24496	1.81783	2.65287e-05	0.00478095	0.000341896	0.00922	0.633566	0.629108	0.514163	0.106736	0.921589	0.813896	0.576494	0.243072	0.507804
		0.05	1.82683	1.39291	2.43341	2.22752e-05	0.00512905	0.000531973	0.00972613	0.632688	0.629108	0.511194	0.0553205	0.967067	0.843672	0.62684	0.241641	0.505855
		0.03	2.4322	1.67174	3.66539	8.45171e-06	0.00612953	0.00110638	0.0111527	0.633809	0.629108	0.509406	0.034494	0.984318	0.876033	0.687458	0.240885	0.504824
		0.02	1.99358	1.29622	3.20655	0.00270305	0.00264543	0	0.00595072	0.631133	0.629108	0.505297	0.0226163	0.987977	0.858025	0.652909	0.239331	0.502695
		1SD	1.23574	1.17225	1.30297	4.18178e-15	0.015867	0.00782156	0.0239125	0.640485	0.629108	0.551305
	φ = 1	0.1	1.40026	1.16547	1.69156	0.000392969	0.00336188	0	0.00708673	0.631982	0.629108	0.511764	0.105597	0.91793	0.805211	0.562683	0.242107	0.506491
		0.05	1.87952	1.4308	2.50844	1.019e-05	0.0055902	0.000791932	0.0103885	0.633338	0.629108	0.511537	0.0554832	0.96759	0.846154	0.631258	0.241771	0.506034
		0.03	2.059	1.43964	3.03495	0.000140298	0.00428417	8.11016e-05	0.00848723	0.632316	0.629108	0.508035	0.0338432	0.982227	0.859504	0.655668	0.240374	0.504124
		0.02	2.53312	1.59566	4.2559	0.000187945	0.00438259	0.000131712	0.00863346	0.631991	0.629108	0.506668	0.0232672	0.990068	0.882716	0.700835	0.239838	0.50339
		1SD	1.21846	1.15592	1.28464	2.18625e-13	0.0138377	0.00631722	0.0213581	0.638442	0.629108	0.547363
LDpred-funct	Raw	0.1	1.57427	1.33345	1.85437	6.80519e-08	0.00709723	0.00169451	0.0125	0.634129	0.629108	0.51939	0.0898145	0.871406	0.691729	0.411223	0.229583	0.489117
		0.05	1.43233	1.13778	1.79331	0.00194659	0.00234305	0	0.00545415	0.629892	0.629108	0.508405	0.0453954	0.937794	0.701005	0.421885	0.234173	0.495558
		0.03	1.56163	1.1701	2.0676	0.00211632	0.00228727	0	0.00536119	0.629596	0.629108	0.506865	0.0265213	0.959749	0.679167	0.397191	0.234813	0.496449
		0.02	1.6532	1.17072	2.31027	0.00367452	0.00203663	0	0.00493757	0.62974	0.629108	0.50567	0.0174097	0.971249	0.660494	0.377157	0.235279	0.497098
		1SD	1.2554	1.19042	1.32427	5.83468e-17	0.0180955	0.00951247	0.0266784	0.642341	0.629108	0.556983
	P-value based	0.1	1.64865	1.39658	1.94235	2.79288e-09	0.00861246	0.00266506	0.0145599	0.635695	0.629108	0.522834	0.0886756	0.865656	0.679551	0.397613	0.228193	0.48715
		0.05	1.64837	1.31292	2.06065	1.36399e-05	0.00458419	0.000237049	0.00893134	0.631798	0.629108	0.512013	0.043931	0.932044	0.675	0.392637	0.232798	0.493638
		0.03	1.85832	1.39872	2.45487	1.53523e-05	0.00450082	0.00019322	0.00880842	0.631446	0.629108	0.509868	0.0252197	0.955044	0.643154	0.359381	0.233691	0.494887
		0.02	1.83869	1.3009	2.57671	0.000465851	0.00295033	0	0.00644041	0.630254	0.629108	0.506699	0.0169216	0.969681	0.641975	0.358201	0.234899	0.49657
		1SD	1.31749	1.24909	1.3901	5.20282e-24	0.026619	0.0162502	0.0369877	0.647561	0.629108	0.567728
PRS-CS-TagIt	φ = 0.000001	0.1	1.44102	1.19842	1.74208	0.000127747	0.00393819	0	0.00796861	0.63268	0.629108	0.511421	0.105434	0.917407	0.80397	0.56074	0.241969	0.506303
		0.05	1.61818	1.24736	2.12648	0.000397517	0.00346683	0	0.00724919	0.63146	0.629108	0.508109	0.0538562	0.962363	0.82134	0.588635	0.240465	0.504249
		0.03	1.72335	1.23422	2.46159	0.00194904	0.0026942	0	0.00602975	0.63122	0.629108	0.505293	0.0325415	0.978045	0.826446	0.59713	0.23935	0.502721
		0.02	1.87005	1.24273	2.91775	0.00390231	0.00238429	0	0.00552258	0.63026	0.629108	0.503926	0.0219655	0.985886	0.833333	0.608809	0.238825	0.501999
		1SD	1.19313	1.13209	1.25774	4.79858e-11	0.0111194	0.00436945	0.0178693	0.63866	0.629108	0.545891
	φ = 0.0001	0.1	1.63512	1.35211	1.99004	6.01773e-07	0.00686143	0.00154863	0.0121742	0.634318	0.629108	0.517247	0.1082	0.926294	0.825062	0.594813	0.244313	0.509486
		0.05	1.88154	1.43596	2.50317	7.98169e-06	0.00570947	0.000860551	0.0105584	0.63367	0.629108	0.510851	0.0551578	0.966545	0.841191	0.622457	0.24151	0.505677
		0.03	1.94455	1.37732	2.81789	0.00026069	0.00385722	0	0.00784615	0.631874	0.629108	0.506664	0.0331923	0.980136	0.842975	0.625604	0.239862	0.503423
		0.02	1.81924	1.20962	2.83728	0.00574336	0.00217499	0	0.00517266	0.63072	0.629108	0.503926	0.0219655	0.985886	0.833333	0.608809	0.238825	0.501999
		1SD	1.27474	1.20859	1.34491	5.36139e-19	0.020551	0.0114147	0.0296874	0.645022	0.629108	0.565856
	φ = 0.01	0.1	1.81358	1.49234	2.21983	4.07351e-09	0.00974461	0.00342168	0.0160675	0.636762	0.629108	0.521017	0.10999	0.932044	0.83871	0.618109	0.245829	0.511535
		0.05	2.35431	1.76308	3.20533	1.84421e-08	0.00960488	0.00332704	0.0158827	0.635929	0.629108	0.514621	0.0569476	0.972295	0.868486	0.67272	0.242947	0.507634
		0.03	2.57227	1.76693	3.87872	2.28207e-06	0.00697907	0.00162122	0.0123369	0.634372	0.629108	0.509406	0.034494	0.984318	0.876033	0.687458	0.240885	0.504824
		0.02	2.58576	1.64201	4.29458	9.86711e-05	0.00475691	0.000328985	0.00918484	0.632243	0.629108	0.506325	0.0231045	0.989545	0.876543	0.688468	0.239711	0.503216
		1SD	1.32586	1.25635	1.39968	1.36811e-24	0.0273093	0.0168104	0.0378082	0.648932	0.629108	0.575008
	φ = 1	0.1	1.87132	1.53885	2.29217	6.8537e-10	0.0107837	0.00413539	0.017432	0.636989	0.629108	0.52136	0.110153	0.932567	0.83995	0.620278	0.245967	0.511721
		0.05	2.36914	1.77077	3.2332	1.83328e-08	0.0096386	0.00334985	0.0159274	0.636115	0.629108	0.514964	0.0571103	0.972818	0.870968	0.677523	0.243077	0.507811
		0.03	2.81185	1.90286	4.32447	7.19066e-07	0.00790753	0.00220686	0.0136082	0.634629	0.629108	0.510434	0.0349821	0.985886	0.88843	0.712524	0.241269	0.505348
		0.02	2.63947	1.6617	4.43658	9.78369e-05	0.0048055	0.000355116	0.00925589	0.632012	0.629108	0.506668	0.0232672	0.990068	0.882716	0.700835	0.239838	0.50339
		1SD	1.29095	1.22394	1.36203	7.57704e-21	0.0227624	0.0131569	0.0323679	0.645218	0.629108	0.566776
AA-African American, EA-European American, OR-Odds Ratio, P-Pvalue, HM3-HapMap 3 LD Panel, TagIt-Tag(ging) It(erative) of SNPs LD Panel, AUC-Area Under the Curve, PPV-Postive Predictive Value, NPV-Negative Predictive Value
