# Supplementary material for: Improving performance of polygenic risk scores for hypertension across two ancestry groups
Source: PLoS One. 2026 Jul 24;21(7):e0353311. doi: 10.1371/journal.pone.0353311 (PMC13399276; doi:10.1371/journal.pone.0353311)
Supplement: S3 File — HTN predictions in HyperGen (EA) data. (XLSX) [file pone.0353311.s004.xlsx]

## Sheet: ST2A-HyperGen EA 
Supplementary Table 2A. HTN predictions in HyperGen (EA) data
PRS method	Parameter	Threshold	OR	OR 95% LL	OR 95% UL	P	R2	R2 95% LL	R2 95% UL	AUC model	AUC covariate	AUC PRS	sensitivity	specificity	PPV	adjusted PPV	NPV	adjusted NPV
LDpred-funct	Raw	0.1	5.18318	2.07519	12.946	0.000426363	0.0263259	0.00414064	0.0485112	0.9343	0.9313	0.5345	0.0674319	0.861646	0.373016	0.32768	0.430823	0.480236
		0.05	3.5387	1.09913	11.393	0.0341375	0.00906328	0	0.0222245	0.9324	0.9313	0.512	0.0387374	0.935201	0.421875	0.374145	0.443522	0.493129
		0.03	2.77384	0.69325	11.0987	0.149265	0.00235139	0	0.00908362	0.9319	0.9313	0.5061	0.0243902	0.961471	0.435897	0.387644	0.446705	0.496351
		0.02	2.63707	0.453947	15.3193	0.280053	0.00210537	0	0.00847667	0.9316	0.9313	0.5027	0.0172166	0.977233	0.48	0.430591	0.448914	0.498584
		1SD	1.95066	1.46751	2.59289	4.19424e-06	0.0491007	0.0192448	0.0789566	0.9367	0.9313	0.5863
	P-value based	0.1	6.9913	2.90144	16.8462	1.46451e-05	0.0428436	0.0148413	0.0708458	0.9364	0.9313	0.5377	0.0659971	0.858144	0.362205	0.317517	0.429448	0.478836
		0.05	8.10149	2.47572	26.5112	0.000542684	0.0192623	0.000199418	0.0383252	0.9334	0.9313	0.5184	0.0329986	0.931699	0.370968	0.325752	0.441128	0.490703
		0.03	6.61077	1.45934	29.9466	0.0142699	0.0149009	0	0.031714	0.9323	0.9313	0.5125	0.0186514	0.954466	0.333333	0.290585	0.44345	0.493056
		0.02	6.24311	1.17514	33.1675	0.0316026	0.00826942	0	0.0208473	0.932	0.9313	0.5075	0.0129125	0.971979	0.36	0.31545	0.4465	0.496144
		1SD	2.14225	1.61257	2.8459	1.46084e-07	0.0602681	0.0274311	0.0931051	0.9381	0.9313	0.5973
PRS-CS-HM3	1e-06	0.1	2.15159	0.915372	5.05732	0.0788826	0.00643066	0	0.0175353	0.9321	0.9313	0.5227	0.120516	0.924694	0.661417	0.615436	0.462752	0.512529
		0.05	5.25314	1.48439	18.5905	0.0100942	0.0142526	0	0.0307027	0.9323	0.9313	0.515	0.0645624	0.966725	0.703125	0.659895	0.458472	0.508224
		0.03	6.26252	1.41003	27.8144	0.0158782	0.0113271	0	0.0260194	0.9333	0.9313	0.5145	0.0430416	0.984238	0.769231	0.731957	0.457282	0.507027
		0.02	22.8206	2.76864	188.1	0.00365765	0.0208541	0.00103933	0.0406689	0.9332	0.9313	0.51	0.0301291	0.991243	0.807692	0.774813	0.455717	0.505449
		1SD	1.53237	1.1758	1.99707	0.00158614	0.0208908	0.00105907	0.0407226	0.9333	0.9313	0.5725
	0.0001	0.1	2.12621	0.923439	4.89557	0.0762603	0.00329847	0	0.0112673	0.9321	0.9313	0.5211	0.119082	0.922942	0.653543	0.607128	0.461876	0.511648
		0.05	2.66709	0.817916	8.69691	0.1038	0.00756164	0	0.0195946	0.9321	0.9313	0.5166	0.0659971	0.968476	0.71875	0.676749	0.459302	0.50906
		0.03	3.11617	0.732366	13.2591	0.123947	0.00490037	0	0.0146035	0.9319	0.9313	0.5066	0.035868	0.975482	0.641026	0.593975	0.453214	0.502926
		0.02	3.57555	0.755956	16.9118	0.108031	0.00526725	0	0.0153247	0.9322	0.9313	0.502	0.0229555	0.982487	0.615385	0.567242	0.451691	0.501389
		1SD	1.40073	1.07726	1.82133	0.0118848	0.0136988	0	0.0298318	0.9327	0.9313	0.5606
	0.01	0.1	1.52581	0.686944	3.38908	0.299387	0.00247123	0	0.00937235	0.9315	0.9313	0.5052	0.104735	0.905429	0.574803	0.525498	0.453111	0.502822
		0.05	1.72321	0.587656	5.05304	0.321463	0.00242924	0	0.00927166	0.9314	0.9313	0.507	0.0559541	0.956217	0.609375	0.561017	0.453488	0.503203
		0.03	1.28016	0.348967	4.6962	0.70956	0.000404388	0	0.00319969	0.9314	0.9313	0.505	0.0344333	0.97373	0.615385	0.567242	0.4524	0.502105
		0.02	2.75216	0.507047	14.9383	0.240771	0.00302475	0	0.0106571	0.9317	0.9313	0.5052	0.025825	0.985989	0.692308	0.648291	0.453301	0.503014
		1SD	1.10341	0.856305	1.42182	0.446814	0.00212188	0	0.00851804	0.9317	0.9313	0.5201
	1	0.1	1.00793	0.465723	2.18137	0.984011	0			0.9313	0.9313	0.5027	0.097561	0.896673	0.535433	0.485647	0.448729	0.498397
		0.05	0.684702	0.239493	1.95754	0.479733	0.000344551	0	0.00292486	0.9316	0.9313	0.5057	0.045911	0.943958	0.5	0.450315	0.447674	0.497331
		0.03	0.615822	0.165368	2.2933	0.469861	0.00118323	0	0.00596239	0.9315	0.9313	0.5002	0.0301291	0.968476	0.538462	0.488691	0.449959	0.49964
		0.02	0.929797	0.187963	4.59943	0.928893	0.000286759	0	0.00264083	0.9314	0.9313	0.5004	0.0215208	0.980736	0.576923	0.527661	0.450886	0.500576
		1SD	1.04975	0.817767	1.34755	0.703141	0			0.9314	0.9313	0.5073
PRS-CS-TagIt	1e-06	0.1	3.14577	1.3579	7.28762	0.00750078	0.0162342	0	0.0337686	0.9334	0.9313	0.5307	0.12769	0.93345	0.700787	0.657383	0.467134	0.516929
		0.05	4.00522	1.33329	12.0317	0.0134147	0.0136594	0	0.0297696	0.9334	0.9313	0.5229	0.0731707	0.977233	0.796875	0.762689	0.463455	0.513236
		0.03	5.34939	1.17132	24.4306	0.03046	0.00971136	0	0.0233294	0.9331	0.9313	0.5161	0.045911	0.987741	0.820513	0.789253	0.45891	0.508665
		0.02	5.46539	0.892822	33.4563	0.0661568	0.00764744	0	0.0197478	0.9328	0.9313	0.51	0.0301291	0.991243	0.807692	0.774813	0.455717	0.505449
		1SD	1.90677	1.46764	2.4773	1.34666e-06	0.0472867	0.0179529	0.0766204	0.9361	0.9313	0.5824
	0.0001	0.1	4.27676	1.76411	10.3682	0.00129815	0.0218755	0.00159454	0.0421565	0.9344	0.9313	0.537	0.133429	0.940455	0.732283	0.691436	0.47064	0.520444
		0.05	7.97984	2.27368	28.0066	0.00118573	0.0225343	0.00195883	0.0431097	0.9345	0.9313	0.5261	0.0746055	0.978984	0.8125	0.780219	0.464286	0.51407
		0.03	7.75724	1.74982	34.3891	0.00700846	0.0175376	0	0.035747	0.9343	0.9313	0.5161	0.045911	0.987741	0.820513	0.789253	0.45891	0.508665
		0.02	7.87918	1.3472	46.0817	0.0219787	0.0126484	0	0.0281608	0.9328	0.9313	0.51	0.0301291	0.991243	0.807692	0.774813	0.455717	0.505449
		1SD	2.16492	1.6474	2.84502	2.99822e-08	0.0725316	0.0367977	0.108265	0.9387	0.9313	0.6084
	0.01	0.1	3.77509	1.60059	8.90377	0.00240979	0.0182942	0	0.0368833	0.9333	0.9313	0.5386	0.134864	0.942207	0.740157	0.70002	0.471516	0.521321
		0.05	3.96897	1.19436	13.1893	0.0244566	0.0106799	0	0.0249521	0.9322	0.9313	0.5198	0.0688666	0.971979	0.75	0.710788	0.460963	0.510731
		0.03	4.06874	1.0143	16.3213	0.0477003	0.00545161	0	0.0156824	0.9321	0.9313	0.513	0.0430416	0.984238	0.769231	0.731957	0.457282	0.507027
		0.02	4.75699	0.878709	25.7526	0.0703044	0.00657159	0	0.0177962	0.9318	0.9313	0.5068	0.0272597	0.987741	0.730769	0.689789	0.454106	0.503826
		1SD	1.72677	1.33066	2.24078	3.97647e-05	0.0478946	0.0183845	0.0774046	0.937	0.9313	0.5924
	1	0.1	2.21301	0.989785	4.94794	0.0529918	0.00696611	0	0.0185199	0.9321	0.9313	0.5323	0.129125	0.935201	0.708661	0.665855	0.468011	0.517808
		0.05	2.06598	0.716889	5.95385	0.179058	0.00156988	0	0.00707345	0.9315	0.9313	0.5118	0.061693	0.963222	0.671875	0.626512	0.456811	0.506551
		0.03	0.475029	0.117681	1.91749	0.29576	0.000957686	0	0.00525789	0.9314	0.9313	0.5018	0.0329986	0.971979	0.589744	0.540786	0.451587	0.501284
		0.02	0.323637	0.0620767	1.68728	0.180548	0.00234153	0	0.00905966	0.9315	0.9313	0.5027	0.0186514	0.977233	0.5	0.450315	0.449275	0.498949
		1SD	1.6817	1.29041	2.19164	0.000119646	0.0332029	0.00839773	0.0580081	0.935	0.9313	0.5705
AA-African American, EA-European American, OR-Odds Ratio, P-Pvalue, HM3-HapMap 3 LD Panel, TagIt-Tag(ging) It(erative) of SNPs LD Panel, AUC-Area Under the Curve, PPV-Postive Predictive Value, NPV-Negative Predictive Value
