# Supplementary material for: Improving performance of polygenic risk scores for hypertension across two ancestry groups
Source: PLoS One. 2026 Jul 24;21(7):e0353311. doi: 10.1371/journal.pone.0353311 (PMC13399276; doi:10.1371/journal.pone.0353311)
Supplement: S4 File — HTN predictions in HyperGen (AA) data. (XLSX) [file pone.0353311.s005.xlsx]

## Sheet: ST2B-HTN HyperGen AA 
Supplementary Table 2B. HTN predictions in HyperGen (AA) data
PRS method	Parameter	Threshold	OR	OR 95% LL	OR 95% UL	P	R2	R2 95% LL	R2 95% UL	AUC model	AUC covariate	AUC PRS	sensitivity	specificity	PPV	adjusted PPV	NPV	adjusted NPV
LDpred-funct	Raw	0.1	1.83568	1.13668	2.96453	0.0129953	0.00641068	0	0.0162579	0.821	0.8205	0.5073	0.0927757	0.882759	0.642105	0.441753	0.300293	0.493166
		0.05	1.91077	0.98551	3.70473	0.0552642	0.00370402	0	0.0112229	0.8214	0.8205	0.506	0.0479087	0.944828	0.663158	0.464767	0.304444	0.498085
		0.03	2.51312	1.09711	5.75673	0.0293201	0.00489061	0	0.0132993	0.8211	0.8205	0.5027	0.026616	0.963793	0.625	0.423667	0.30397	0.497525
		0.02	3.00288	1.10123	8.18835	0.0316813	0.00476035	0	0.0132662	0.821	0.8205	0.5029	0.0159696	0.972414	0.567568	0.366647	0.303552	0.497031
		1SD	1.24776	1.07615	1.44673	0.00336587	0.00911236	0	0.0208201	0.8219	0.8205	0.5177
	P-value based	0.1	1.83666	1.14774	2.93909	0.0112626	0.00656135	0	0.0165551	0.8223	0.8205	0.5148	0.0942966	0.886207	0.652632	0.453154	0.301466	0.49456
		0.05	2.49727	1.32545	4.70511	0.00462902	0.00807155	0	0.0191012	0.8215	0.8205	0.5047	0.0410646	0.932759	0.580645	0.379154	0.300222	0.493081
		0.03	3.30433	1.47829	7.38597	0.00358559	0.00855462	0	0.0198892	0.821	0.8205	0.5027	0.0250951	0.958621	0.578947	0.377515	0.302503	0.495789
		0.02	4.60528	1.76404	12.0227	0.00181249	0.00902602	0	0.0207398	0.8216	0.8205	0.5054	0.01673	0.974138	0.594595	0.392797	0.30409	0.497667
		1SD	1.36824	1.18578	1.57879	1.75931e-05	0.0193163	0.00246649	0.0362409	0.822	0.8205	0.5151
PRS-CS-HM3	1e-06	0.1	0.849354	0.538282	1.34019	0.482884	0.000582377	0	0.00366105	0.8214	0.8205	0.5125	0.101901	0.903448	0.705263	0.513478	0.307331	0.501485
		0.05	0.533641	0.286754	0.993092	0.0474931	0.0039904	0	0.0118037	0.8214	0.8205	0.504	0.0479087	0.944828	0.663158	0.464767	0.304444	0.498085
		0.03	0.58406	0.257487	1.32482	0.198137	0.00162656	0	0.00667411	0.8218	0.8205	0.5048	0.0296578	0.968966	0.684211	0.488658	0.305767	0.499645
		0.02	0.432661	0.15566	1.20259	0.108208	0.00267477	0	0.00911056	0.8217	0.8205	0.5058	0.018251	0.975862	0.631579	0.43056	0.304793	0.498496
		1SD	1.15895	1.00435	1.33733	0.0434362	0.00420348	0	0.0122105	0.8221	0.8205	0.5335
	0.0001	0.1	1.26771	0.790929	2.0319	0.324361	0.001093	0	0.00505843	0.8225	0.8205	0.5088	0.103422	0.906897	0.715789	0.526253	0.308504	0.502861
		0.05	1.20948	0.633247	2.31005	0.564563	0.000452012	0	0.00285301	0.8228	0.8205	0.5127	0.0532319	0.956897	0.736842	0.552569	0.308333	0.50266
		0.03	1.08085	0.481362	2.42695	0.850569	7.00305e-06	0	0.00125231	0.8229	0.8205	0.5072	0.0319392	0.974138	0.736842	0.552569	0.307399	0.501564
		0.02	0.863228	0.335331	2.22217	0.760468	0.000109722	0	0.00202322	0.8233	0.8205	0.5045	0.0197719	0.97931	0.684211	0.488658	0.30587	0.499766
		1SD	1.20436	1.04265	1.39115	0.0114799	0.00670166	0	0.0167504	0.8259	0.8205	0.5328
	0.01	0.1	1.39699	0.880075	2.2175	0.156157	0.00203137	0	0.00763155	0.8215	0.8205	0.5138	0.104943	0.910345	0.726316	0.53928	0.309677	0.504234
		0.05	1.52956	0.816662	2.86477	0.184375	0.00189555	0	0.00730582	0.821	0.8205	0.5027	0.0532319	0.956897	0.736842	0.552569	0.308333	0.50266
		0.03	1.5676	0.720632	3.41	0.256906	0.00141648	0	0.00611919	0.8212	0.8205	0.5035	0.0311787	0.972414	0.719298	0.530567	0.306855	0.500925
		0.02	1.54707	0.598428	3.99951	0.367875	0.00102497	0	0.00504875	0.8219	0.8205	0.507	0.0212928	0.982759	0.736842	0.552569	0.306947	0.501033
		1SD	1.15047	0.993529	1.33221	0.0610358	0.00400281	0	0.0118504	0.8221	0.8205	0.5346
	1	0.1	1.73965	1.08029	2.80146	0.022745	0.00554185	0	0.0147464	0.8224	0.8205	0.5138	0.108745	0.918966	0.752632	0.573008	0.31261	0.507654
		0.05	1.45701	0.77985	2.72215	0.237893	0.00159794	0	0.00658855	0.8222	0.8205	0.5114	0.0524715	0.955172	0.726316	0.53928	0.307778	0.502009
		0.03	1.39473	0.637809	3.04993	0.4046	0.000635918	0	0.00383415	0.8231	0.8205	0.5097	0.0311787	0.972414	0.719298	0.530567	0.306855	0.500925
		0.02	2.40562	0.850186	6.80673	0.0980954	0.00323309	0	0.0103752	0.8231	0.8205	0.507	0.0228137	0.986207	0.789474	0.623209	0.308024	0.502297
		1SD	1.14384	0.988161	1.32405	0.0717897	0.00353187	0	0.0107799	0.8261	0.8205	0.5355
PRS-CS-TagIt	1e-06	0.1	1.83828	1.11462	3.03177	0.0170749	0.00652079	0	0.0164512	0.8214	0.8205	0.5049	0.103422	0.906897	0.715789	0.526253	0.308504	0.502861
		0.05	1.98676	1.03451	3.81553	0.0392175	0.00462085	0	0.0129932	0.8213	0.8205	0.501	0.0509506	0.951724	0.705263	0.513478	0.306667	0.500704
		0.03	2.86556	1.20982	6.78732	0.0167135	0.00629459	0	0.0159996	0.8219	0.8205	0.5027	0.0319392	0.974138	0.736842	0.552569	0.307399	0.501564
		0.02	2.21178	0.797854	6.13141	0.127036	0.00255232	0	0.008648	0.8214	0.8205	0.5004	0.0197719	0.97931	0.684211	0.488658	0.30587	0.499766
		1SD	1.38697	1.203	1.59909	6.62465e-06	0.0211596	0.00353893	0.0388458	0.8248	0.8205	0.5447
	0.0001	0.1	2.36894	1.45652	3.85295	0.000510193	0.0133035	0	0.0274022	0.8228	0.8205	0.5098	0.106464	0.913793	0.736842	0.552569	0.31085	0.505604
		0.05	3.49599	1.72287	7.09392	0.000526747	0.0140215	0	0.0284881	0.8241	0.8205	0.5122	0.0570342	0.965517	0.789474	0.623209	0.311111	0.505908
		0.03	3.08609	1.2961	7.34812	0.0108975	0.00740273	0	0.0178984	0.8226	0.8205	0.5052	0.0326996	0.975862	0.754386	0.575317	0.307943	0.502203
		0.02	2.78638	0.983378	7.89517	0.0537984	0.00419249	0	0.0121811	0.8217	0.8205	0.5004	0.0205323	0.981034	0.710526	0.519834	0.306408	0.5004
		1SD	1.46593	1.27267	1.68852	1.1387e-07	0.0293592	0.00870041	0.0500991	0.8273	0.8205	0.5482
	0.01	0.1	2.36246	1.44769	3.85528	0.000580302	0.0132186	0	0.0272732	0.8246	0.8205	0.5148	0.109506	0.92069	0.757895	0.57996	0.313196	0.508336
		0.05	2.69926	1.39258	5.23203	0.00327447	0.00957618	0	0.0215732	0.8232	0.8205	0.506	0.0532319	0.956897	0.736842	0.552569	0.308333	0.50266
		0.03	3.21008	1.38205	7.45607	0.00667698	0.00832509	0	0.0195126	0.8227	0.8205	0.5052	0.0326996	0.975862	0.754386	0.575317	0.307943	0.502203
		0.02	4.74158	1.57363	14.2871	0.00568076	0.00911873	0	0.0208305	0.8228	0.8205	0.5041	0.0228137	0.986207	0.789474	0.623209	0.308024	0.502297
		1SD	1.45048	1.25246	1.67981	6.83736e-07	0.0272434	0.00731556	0.0472381	0.8275	0.8205	0.5404
	1	0.1	2.27858	1.3886	3.73899	0.00111716	0.0117769	0	0.0250599	0.8245	0.8205	0.516	0.110266	0.922414	0.763158	0.586983	0.313783	0.509017
		0.05	2.75312	1.3979	5.42221	0.00340403	0.00936575	0	0.0212222	0.8233	0.8205	0.5072	0.0547529	0.960345	0.757895	0.57996	0.309444	0.503961
		0.03	2.05426	0.89591	4.71026	0.0890582	0.00321939	0	0.0102377	0.8214	0.8205	0.5002	0.0304183	0.97069	0.701754	0.509275	0.306311	0.500286
		0.02	3.34299	1.1928	9.3692	0.0217158	0.0059174	0	0.0153856	0.822	0.8205	0.5017	0.0212928	0.982759	0.736842	0.552569	0.306947	0.501033
		1SD	1.333	1.15512	1.53827	8.37457e-05	0.0158814	0.000573528	0.0312602	0.8256	0.8205	0.5307
AA-African American, EA-European American, OR-Odds Ratio, P-Pvalue, HM3-HapMap 3 LD Panel, TagIt-Tag(ging) It(erative) of SNPs LD Panel, AUC-Area Under the Curve, PPV-Postive Predictive Value, NPV-Negative Predictive Value
