# Supplementary material for: Improving performance of polygenic risk scores for hypertension across two ancestry groups
Source: PLoS One. 2026 Jul 24;21(7):e0353311. doi: 10.1371/journal.pone.0353311 (PMC13399276; doi:10.1371/journal.pone.0353311)
Supplement: S5 File — HTN predictions in HyperGen data using only SNPs overlapping between the PRS-CS-HM3 score and the LDpred-funct score. (XLSX) [file pone.0353311.s006.xlsx]

## Sheet: ST3
Supplementary Table 3. HTN predictions in HyperGen data using only SNPs overlapping between the PRS-CS-HM3 score and the LDpred-funct score
Cohort	Race	PRS method	Threshold	OR	OR 95% LL	OR 95% UL	P	Rsq-liability	Rsq-liability 95% LL	Rsq-liability 95% UL	AUC model	AUC covariate	AUC PRS
HyperGen	AA	LDpred-func (original result)	1SD	1.36824	1.18578	1.57879	1.75931e-05	0.0193163	0.00246649	0.0362409	0.822	0.8205	0.5151
		LDpred-func (overlapping SNPs)	1SD	1.36703	1.18232	1.5806	2.42948e-05	0.0187939	0.00214761	0.0354402	0.8252	0.8205	0.5417
	EA	LDpred-func (original result)	1SD	2.14225	1.61257	2.8459	1.46084e-07	0.0602681	0.0274311	0.0931051	0.9381	0.9313	0.5973
		LDpred-func (overlapping SNPs)	1SD	1.73992	1.32548	2.28393	6.60787e-05	0.0312068	0.00712792	0.0552858	0.9347	0.9313	0.5752
*For predictions, we restricted the SNP set for LDPred-funct to a set of variants overlapping with the PRS-CS-HM3 score (756,481 SNPs for AAs and 788,583 SNPs for EAs)
