# Supplementary material for: Improving performance of polygenic risk scores for hypertension across two ancestry groups
Source: PLoS One. 2026 Jul 24;21(7):e0353311. doi: 10.1371/journal.pone.0353311 (PMC13399276; doi:10.1371/journal.pone.0353311)
Supplement: S6 File — HTN predictions in REGARDS (AA) data by stratifying samples by African admixture estimates. (XLSX) [file pone.0353311.s007.xlsx]

## Sheet: ST4
Supplementary Table 4. HTN predictions in REGARDS (AA) data by stratifying samples by African admixture estimates
PRS method	African ancestry proportion threshold	Threshold	OR	OR 95% LL	OR 95% UL	P	R2	R2 95% LL	R2 95% UL	AUC model	AUC covariate	AUC PRS	sensitivity	specificity	PPV	adjusted PPV	NPV	adjusted NPV
LDpred-funct	All	0.1	1.64865	1.39658	1.94235	2.79288e-09	0.00861246	0.00266506	0.0145599	0.635695	0.629108	0.522834	0.0886756	0.865656	0.679551	0.397613	0.228193	0.48715
		0.05	1.64837	1.31292	2.06065	1.36399e-05	0.00458419	0.000237049	0.00893134	0.631798	0.629108	0.512013	0.043931	0.932044	0.675	0.392637	0.232798	0.493638
		0.03	1.85832	1.39872	2.45487	1.53523e-05	0.00450082	0.00019322	0.00880842	0.631446	0.629108	0.509868	0.0252197	0.955044	0.643154	0.359381	0.233691	0.494887
		0.02	1.83869	1.3009	2.57671	0.000465851	0.00295033	0	0.00644041	0.630254	0.629108	0.506699	0.0169216	0.969681	0.641975	0.358201	0.234899	0.49657
		1SD	1.31749	1.24909	1.3901	5.20282e-24	0.026619	0.0162502	0.0369877	0.647561	0.629108	0.567728
	Low	0.1	1.61177	1.21887	2.12034	0.000716788	0.00720896	0	0.0160716	0.655988	0.652197	0.517369	0.0900943	0.875168	0.672535	0.419187	0.252615	0.49027
		0.05	1.76526	1.20914	2.55264	0.00281305	0.00556829	0	0.0133637	0.655386	0.652197	0.511623	0.0438679	0.932886	0.65035	0.395271	0.255327	0.493847
		0.03	2.15975	1.33812	3.4538	0.00140658	0.00636152	0	0.0146904	0.655561	0.652197	0.511026	0.0235849	0.954362	0.595238	0.340712	0.255663	0.494289
		0.02	2.7692	1.56978	4.85506	0.000383005	0.00787097	0	0.0171286	0.65536	0.652197	0.509902	0.0150943	0.965101	0.551724	0.301925	0.256145	0.494922
		1SD	1.36943	1.25269	1.49851	5.96129e-12	0.031908	0.0134889	0.0503271	0.671186	0.652197	0.5676
	Mid	0.1	1.52061	1.15615	1.98667	0.0023812	0.00624681	0	0.0146846	0.622605	0.616765	0.5193	0.090949	0.870451	0.699324	0.412471	0.224222	0.489154
		0.05	1.4829	1.0138	2.13701	0.0378878	0.0029058	0	0.00866935	0.618959	0.616765	0.509396	0.0452548	0.935953	0.70068	0.414037	0.228338	0.49503
		0.03	1.37679	0.835667	2.20494	0.194486	0.00114042	0	0.00475401	0.616971	0.616765	0.504575	0.0272408	0.96361	0.712644	0.428106	0.230181	0.497638
		0.02	1.63155	0.908091	2.83585	0.0900904	0.00191653	0	0.00659938	0.616829	0.616765	0.505041	0.0175747	0.972344	0.677966	0.388553	0.230028	0.497421
		1SD	1.26875	1.16243	1.38581	1.0936e-07	0.0202562	0.00515884	0.0353536	0.632046	0.616765	0.559461
	High	0.1	1.61933	1.17161	2.21707	0.00300803	0.00864387	0	0.0203764	0.634852	0.624651	0.521957	0.0891429	0.866944	0.709091	0.401185	0.20736	0.48765
		0.05	1.92766	1.25047	2.92462	0.00239174	0.00888994	0	0.020787	0.632986	0.624651	0.515993	0.0428571	0.925156	0.675676	0.364118	0.209906	0.491503
		0.03	1.51715	0.85013	2.60925	0.142896	0.00210099	0	0.00790162	0.626996	0.624651	0.506036	0.0274286	0.960499	0.716418	0.409812	0.213494	0.496877
		0.02	2.04241	1.04253	3.85382	0.0309869	0.00444908	0	0.0128816	0.627418	0.624651	0.507307	0.0165714	0.968815	0.659091	0.346999	0.213077	0.496257
		1SD	1.35414	1.2195	1.5054	1.65041e-08	0.0337117	0.0107927	0.0566306	0.651413	0.624651	0.575875
PRS-CS-TagIt	All	0.1	1.81358	1.49234	2.21983	4.07351e-09	0.00974461	0.00342168	0.0160675	0.636762	0.629108	0.521017	0.10999	0.932044	0.83871	0.618109	0.245829	0.511535
		0.05	2.35431	1.76308	3.20533	1.84421e-08	0.00960488	0.00332704	0.0158827	0.635929	0.629108	0.514621	0.0569476	0.972295	0.868486	0.67272	0.242947	0.507634
		0.03	2.57227	1.76693	3.87872	2.28207e-06	0.00697907	0.00162122	0.0123369	0.634372	0.629108	0.509406	0.034494	0.984318	0.876033	0.687458	0.240885	0.504824
		0.02	2.58576	1.64201	4.29458	9.86711e-05	0.00475691	0.000328985	0.00918484	0.632243	0.629108	0.506325	0.0231045	0.989545	0.876543	0.688468	0.239711	0.503216
		1SD	1.32586	1.25635	1.39968	1.36811e-24	0.0273093	0.0168104	0.0378082	0.648932	0.629108	0.575008
	Low	0.1	1.93319	1.40879	2.70112	6.97391e-05	0.0114869	0.000323075	0.0226507	0.65879	0.652197	0.522339	0.111792	0.932886	0.825784	0.624865	0.269589	0.512267
		0.05	2.07852	1.33904	3.35741	0.00172972	0.00730581	0	0.0162274	0.655962	0.652197	0.512195	0.0566038	0.967785	0.833333	0.637297	0.264976	0.506381
		0.03	1.9546	1.12519	3.61805	0.0235489	0.00377211	0	0.0101938	0.653867	0.652197	0.506678	0.0334906	0.979866	0.825581	0.624535	0.262684	0.503431
		0.02	2.05791	1.06006	4.4007	0.0446486	0.00300146	0	0.00873193	0.653631	0.652197	0.504609	0.0226415	0.986577	0.827586	0.627809	0.261845	0.502347
		1SD	1.41908	1.29708	1.55414	3.17327e-14	0.038973	0.0186882	0.0592578	0.676217	0.652197	0.585277
	Mid	0.1	2.08606	1.49311	2.9853	3.04259e-05	0.0141144	0.00147655	0.0267522	0.631006	0.616765	0.526399	0.112478	0.94032	0.861953	0.653343	0.242311	0.514443
		0.05	3.45246	2.00828	6.47159	2.83155e-05	0.016794	0.00302548	0.0305625	0.632794	0.616765	0.520416	0.059754	0.981077	0.912752	0.759486	0.239517	0.510626
		0.03	3.40109	1.72884	7.71128	0.00114243	0.0101407	0	0.0208722	0.626714	0.616765	0.511972	0.0355888	0.988355	0.910112	0.753463	0.236256	0.506131
		0.02	4.98043	2.02138	16.5515	0.00211696	0.0104119	0	0.0212846	0.62563	0.616765	0.509391	0.0246046	0.994178	0.933333	0.808643	0.235274	0.504768
		1SD	1.27711	1.16933	1.39595	6.14799e-08	0.021117	0.00570827	0.0365258	0.63489	0.616765	0.563456
	High	0.1	1.76945	1.20961	2.66762	0.00454977	0.00923365	0	0.0213567	0.631789	0.624651	0.521307	0.109143	0.933472	0.856502	0.621292	0.223606	0.51168
		0.05	1.8174	1.07053	3.30481	0.0364398	0.00512229	0	0.0141677	0.628613	0.624651	0.512122	0.0554286	0.968815	0.866071	0.639952	0.219915	0.506335
		0.03	2.3283	1.12319	5.6564	0.0374732	0.00547392	0	0.0148232	0.628039	0.624651	0.509866	0.0342857	0.985447	0.895522	0.702019	0.219039	0.505057
		0.02	2.15651	0.920214	6.31408	0.110123	0.00316681	0	0.0102851	0.627307	0.624651	0.506231	0.0228571	0.989605	0.888889	0.687388	0.217749	0.503168
		1SD	1.27591	1.1503	1.41639	4.38462e-06	0.022064	0.00342808	0.0407	0.641599	0.624651	0.561642
AA-African American, EA-European American, OR-Odds Ratio, P-Pvalue, HM3-HapMap 3 LD Panel, TagIt-Tag(ging) It(erative) of SNPs LD Panel, AUC-Area Under the Curve, PPV-Postive Predictive Value, NPV-Negative Predictive Value
Low (N=3056): African admixture estimates < 0.8
Mid (N=3168): 0.8 <= African admixture estimates < 0.9
High (N=2231): African admixture estimates >= 0.9
